# Supplementary material for: Physicians’ Perception of Oral Nutritional Supplement Acceptance and Tolerability in Malnourished Outpatients: PerceptiONS Study
Source: Nutrients. 2023 Feb 28;15(5):1219. doi: 10.3390/nu15051219 (PMC10005370; doi:10.3390/nu15051219)
Supplement: Supplementary file 1 [file nutrients-15-01219-s001.zip]

Archive with 1 entries (1 files):
- nutrients-2225504-supplementary.pdf
